# Supplementary material for: Heterologous Expression of a VioA Variant Activates Cryptic Compounds in a Marine-Derived Brevibacterium Strain
Source: Mar Drugs. 2018 Jun 2;16(6):191. doi: 10.3390/md16060191 (PMC6024985; doi:10.3390/md16060191)
Supplement: Supplementary file 1 [file marinedrugs-16-00191-s001.zip]

Archive with 1 entries (1 files):
- marinedrugs-311250-SI.pdf
